# Supplementary material for: CoSREM: a graph mining algorithm for the discovery of combinatorial splicing regulatory elements
Source: BMC Bioinformatics. 2015 Sep 4;16:285. doi: 10.1186/s12859-015-0698-6 (PMC4559876; doi:10.1186/s12859-015-0698-6)
Supplement: Additional file 1 — Supplementary Tables. Table S1. The complete list of the biological processes that the predicted SREs are involved in. Table S2. MCSsets generated by CoSREM. Table S3. Exon skipping events identified for the SRE set (GAGGAC,GGGAGG). Table S4. The list of the biological processes that the predicted SREs are involved in. Table S5. Combinatorial SRE sets detected in both exonic flanking regions. (xlsx 73.7kb) [file 12859_2015_698_MOESM1_ESM.xlsx]

## Sheet: Table S1
SREs produced by GenMCS algorithm
Gs	Graph vertices	Number of attributes (Shared exons)
1	'AACAAC'	1927
2	'AACAGA'	2604
3	'AACCTG', 'GAACCT'	1032
4	'AAGAAA', 'CAAGAA'	1357
5	'AAGAAA', 'AGAAGA', 'GAAGAA'	1195
6	'TGAAGA', 'AAGAAA', 'GAAGAA'	1053
7	'AAGAAC', 'GAAGAA'	1479
8	'AGAAGA', 'AAGAAG', 'GAAGAA'	2323
9	'AGAAGC', 'AAGAAG'	1719
10	'CAAGAA', 'AAGAAG'	1828
11	'TGAAGA', 'AAGAAG', 'GAAGAA'	1271
12	'AAGAAT', 'GAAGAA'	1314
13	'AAGACG'	1047
14	'AAGACT'	1960
15	'GAAGAG', 'AAGAGA'	1454
16	'AAGATC', 'GAAGAT'	1081
17	'GAAGAT', 'AAGATG'	2199
18	'AAGATT'	2098
19	'GAAGGA', 'AAGGAA'	1355
20	'AAGGAC'	2405
21	'AAGGAT'	2118
22	'CAAGAA', 'ACAAGA'	1166
23	'ACATCG'	1102
24	'ACCGGG'	1035
25	'AGAACG'	1090
26	'AGAAGA', 'GAAGAC'	1220
27	'GAAGAG', 'AGAAGA'	1860
28	'GAAGAT', 'AGAAGA'	1920
29	'AGAAGC', 'GAAGCC'	1194
30	'GAAGCT', 'AGAAGC'	1677
31	'AGACCT'	2321
32	'AGAGAC'	1898
33	'AGAGGA'	4305
34	'ATCCTG'	3575
35	'ATGAAC'	2339
36	'ATGGAC'	2475
37	'CAAGAA', 'TCAAGA'	1165
38	'CAAGAC'	2042
39	'CAAGAT'	2458
40	'CAAGGA'	3661
41	'CAGACG'	1030
42	'CATGGA'	3439
43	'CCCGGA'	1546
44	'CCGCGG'	1009
45	'CCGGAA'	1253
46	'CCGGAG'	1666
47	'CCGGCG'	1101
48	'CCGGGA'	1892
49	'CCGGGC'	1761
50	'CCGTGG'	1816
51	'CCTCCG'	1327
52	'CCTCGG'	1474
53	'CCTGCG'	1870
54	'CGAAGA'	1126
55	'CGAGGA'	2037
56	'CGCCGG'	1029
57	'CGCCTG'	1825
58	'CGGAAG'	1581
59	'CGGAGA'	1290
60	'CGGAGC'	1774
61	'CGGCCG'	1255
62	'CGGCGC'	1160
63	'CGGCGG'	1555
64	'CGGGAC'	1239
65	'CGGGAG'	1960
66	'CGTGGA'	1900
67	'CTCCGA'	1010
68	'CTCCGG'	1372
69	'CTCCTG', 'TCCTGC'	1284
70	'CTCGGA'	1184
71	'CTGCCG'	1657
72	'CTGCGA'	1046
73	'CTGCGC'	1501
74	'CTGCGG'	2307
75	'CTTCCG'	1050
76	'CTTCGA'	1167
77	'CTTCGG'	1118
78	'GAACAA'	2686
79	'GAACGA'	1000
80	'GAACTG'	2530
81	'GGAAGA', 'GAAGAA'	2087
82	'GAAGAC', 'GGAAGA'	1044
83	'TGAAGA', 'GAAGAC'	1487
84	'GAAGAG', 'GGAAGA'	1710
85	'TGAAGA', 'GAAGAG'	1829
86	'GAAGAT', 'GGAAGA'	1285
87	'TGAAGA', 'GAAGAT'	1975
88	'GAAGCC', 'GGAAGC'	1034
89	'TGAAGC', 'GAAGCC'	1023
90	'GAAGCG'	1285
91	'GAAGCT', 'GGAAGC'	1049
92	'GAAGCT', 'TGAAGC'	1297
93	'GAAGGC'	2930
94	'GAAGTC'	2012
95	'GAAGTT'	2579
96	'GAATCC'	1560
97	'GACAAC'	1744
98	'GACATC'	2392
99	'GACCCT'	2342
100	'GACCTG', 'GGACCT'	1385
101	'GACGAG'	1359
102	'GACGCC'	1057
103	'GACGGC'	1174
104	'GACGTG'	1267
105	'GACTGA'	1351
106	'GACTGC'	1874
107	'GACTTC'	2159
108	'GAGAAC'	2605
109	'GAGACC'	2262
110	'GAGACG'	1011
111	'GAGACT'	1678
112	'GAGAGC'	2592
113	'GAGATC'	2076
114	'GAGCGA'	1016
115	'GAGCGC'	1257
116	'GAGGAC'	3118
117	'GAGGAT'	2487
118	'GAGTCC'	1657
119	'GATGAA', 'TGATGA'	1723
120	'GATGAC'	2626
121	'GATGAT', 'TGATGA'	1422
122	'GATGCC'	2465
123	'GATGGA'	3441
124	'GATGGC'	2516
125	'GATGTC'	1643
126	'GCAAGA'	2531
127	'GCCGCG'	1044
128	'GCGCCG'	1056
129	'GCGGAA'	1082
130	'GCGGCG'	1638
131	'GCGGGA'	1618
132	'GCTGAC'	2588
133	'GCTGCG'	2242
134	'GCTGTC'	2367
135	'GGAAAC'	2104
136	'GGAACC'	1904
137	'GGAATC'	1498
138	'TGGACA', 'GGACAA'	1051
139	'GGACAC'	1864
140	'GGACAT'	2217
141	'GGACCG'	1068
142	'GGACGA'	1375
143	'GGACGT'	1031
144	'GGACTG'	1957
145	'GGAGAC'	2833
146	'GGAGCC'	3503
147	'GGAGTC'	1816
148	'GGATCC'	1821
149	'GGATTC'	1381
150	'GGCGCC'	1497
151	'GGCGGA'	1319
152	'GTGAAG', 'TGAAGA'	1666
153	'TGTGGA', 'GTGGAA'	1257
154	'TGGACA', 'GTGGAC'	1038
155	'TGTGGA', 'GTGGAC'	1043
156	'TGTGGA', 'GTGGAG'	1428
157	'TCATCG'	1189
158	'TCCACG'	1054
159	'TCCGGA'	1123
160	'TCCGGC'	1047
161	'TCCGGG'	1343
162	'TCCTCG'	1032
163	'TCGAGA'	1086
164	'TGAACG'	1105
165	'TGACCG'	1165
166	'TGACCT'	2515
167	'TGAGGA'	4118
168	'TGCGGA'	1249
169	'TGGAAC'	2703
170	'TGGACC'	3045
171	'TGGACG'	1676
172	'TGGACT'	2492
173	'TTCAAC'	1663
174	'TTCATC'	2209
175	'TTCTTC'	2646
176	'AAAATT'	2308
177	'ACCACC', 'CCACCA'	1075
178	'ACTTTT'	1370
179	'AGGCAG'	2901
180	'AGGGGG'	1130
181	'AGGGTG'	1148
182	'AGGTGA'	2427
183	'AGGTGG'	3023
184	'AGTCAG'	1770
185	'ATAAAA'	1688
186	'ATATTT'	1582
187	'ATGGGT'	1062
188	'ATTAAA'	1408
189	'ATTTAA'	1165
190	'ATTTTA'	1376
191	'ATTTTT'	1706
192	'CACCTA'	1121
193	'CACTTT'	1438
194	'CAGCCA'	4083
195	'CAGGGT'	1119
196	'CAGTAA'	1048
197	'CATTTT'	1816
198	'CCAAAA'	2241
199	'CCAAAT'	1594
200	'CCCAGC', 'CCAGCA'	1374
201	'CCAGTA'	1406
202	'CCATTT'	1476
203	'CCCAAA'	2036
204	'CCCACC'	2797
205	'CCCAGC', 'CCCCAG'	1511
206	'TCCCCA', 'CCCCAG'	1006
207	'CCCTTT'	1298
208	'CCTTTT'	1406
209	'CTAAAA'	1066
210	'CTATCA'	1004
211	'CTATTT'	1071
212	'CTCAAA'	1438
213	'CTTAAA'	1030
214	'CTTACA'	1039
215	'CTTTAA'	1042
216	'CTTTAT'	1113
217	'CTTTCA'	1555
218	'CTTTTA'	1093
219	'CTTTTC'	1466
220	'CTTTTT'	1353
221	'GCAGGT'	1693
222	'GCCAAA'	2035
223	'GGGAGG'	2200
224	'GGGGTG'	1300
225	'GGGTGG'	1600
226	'GGTGAG'	1648
227	'GGTGGT'	2360
228	'GTAAAA'	1206
229	'GTATTT'	1258
230	'GTCAGG'	1150
231	'GTGCAA'	1353
232	'GTGCAT'	1139
233	'GTGCCT'	2120
234	'GTGCTT'	1319
235	'TAAAAT'	1219
236	'TAAATG'	1125
237	'TAGAAA'	1442
238	'TAGAGA'	1192
239	'TAGCAG'	1006
240	'TAGTGA'	1000
241	'TATAAA'	1094
242	'TATATG'	1003
243	'TATTTG'	1448
244	'TATTTT'	1580
245	'TCAGGT'	1010
246	'TCCCAA'	1772
247	'TCCTTT'	1698
248	'TCTTTA'	1041
249	'TGCAAA'	2200
250	'TGCAAT'	1251
251	'TGCCTA'	1075
252	'TGGGGT'	1310
253	'TGGGTT'	1104
254	'TGTCAG'	2135
255	'TGTGCC'	2483
256	'TGTTTA'	1082
257	'TTAGAA'	1221
258	'TTCCCA'	1951
259	'TTTAAT'	1043
260	'TTTAGA'	1011
261	'TTTATT'	1393
262	'TTTTAT'	1419
263	'TTTTTA'	1147
264	'TTTTTG'	1781

## Sheet: Table S2
MCSsets (Each set has an ID (marked with the arrow -->), The number that preceeds the MCS is its ID)
--> 1
4
['AAGAAA', 'CAAGAAA', 'CAAGAA']
5
['GAAGAAA', 'GAAGAA', 'AAGAAA', 'AGAAGAAA', 'AGAAGAA', 'AGAAGA']
8
['AAGAAGAA', 'AAGAAGA', 'AAGAAG', 'GAAGAAGA', 'GAAGAAG', 'GAAGAA', 'AGAAGAAG', 'AGAAGAA', 'AGAAGA']
10
['AAGAAG', 'CAAGAAG', 'CAAGAA']
--> 2
5
['GAAGAAA', 'GAAGAA', 'AAGAAA', 'AGAAGAAA', 'AGAAGAA', 'AGAAGA']
6
['TGAAGAAA', 'TGAAGAA', 'TGAAGA', 'GAAGAAA', 'GAAGAA', 'AAGAAA']
8
['AAGAAGAA', 'AAGAAGA', 'AAGAAG', 'GAAGAAGA', 'GAAGAAG', 'GAAGAA', 'AGAAGAAG', 'AGAAGAA', 'AGAAGA']
11
['TGAAGAAG', 'TGAAGAA', 'TGAAGA', 'AAGAAG', 'GAAGAAG', 'GAAGAA']
--> 3
8
['AAGAAGAA', 'AAGAAGA', 'AAGAAG', 'GAAGAAGA', 'GAAGAAG', 'GAAGAA', 'AGAAGAAG', 'AGAAGAA', 'AGAAGA']
11
['TGAAGAAG', 'TGAAGAA', 'TGAAGA', 'AAGAAG', 'GAAGAAG', 'GAAGAA']
28
['GAAGAT', 'AGAAGAT', 'AGAAGA']
87
['TGAAGAT', 'TGAAGA', 'GAAGAT']
--> 4
8
['AAGAAGAA', 'AAGAAGA', 'AAGAAG', 'GAAGAAGA', 'GAAGAAG', 'GAAGAA', 'AGAAGAAG', 'AGAAGAA', 'AGAAGA']
11
['TGAAGAAG', 'TGAAGAA', 'TGAAGA', 'AAGAAG', 'GAAGAAG', 'GAAGAA']
27
['GAAGAG', 'AGAAGAG', 'AGAAGA']
85
['TGAAGAG', 'TGAAGA', 'GAAGAG']
--> 5
43
['CCCGGA']
46
['CCGGAG']
60
['CGGAGC']
146
['GGAGCC']
--> 6
55
['CGAGGA']
101
['GACGAG']
116
['GAGGAC']
142
['GGACGA']
--> 7
9
['AAGAAGC', 'AAGAAG', 'AGAAGC']
10
['AAGAAG', 'CAAGAAG', 'CAAGAA']
29
['AGAAGCC', 'AGAAGC', 'GAAGCC']
--> 8
61
['CGGCCG']
63
['CGGCGG']
130
['GCGGCG']
--> 9
55
['CGAGGA']
101
['GACGAG']
116
['GAGGAC']
--> 10
186
['ATATTT']
190
['ATTTTA']
244
['TATTTT']
--> 11
98
['GACATC']
116
['GAGGAC']
140
['GGACAT']
--> 12
104
['GACGTG']
143
['GGACGT']
171
['TGGACG']
--> 13
25
['AGAACG']
79
['GAACGA']
108
['GAGAAC']
--> 14
43
['CCCGGA']
46
['CCGGAG']
60
['CGGAGC']
--> 15
36
['ATGGAC']
100
['GGACCTG', 'GGACCT', 'GACCTG']
170
['TGGACC']
--> 16
36
['ATGGAC']
42
['CATGGA']
172
['TGGACT']
--> 17
36
['ATGGAC']
42
['CATGGA']
170
['TGGACC']
--> 18
36
['ATGGAC']
42
['CATGGA']
171
['TGGACG']
--> 19
47
['CCGGCG']
62
['CGGCGC']
150
['GGCGCC']
--> 20
43
['CCCGGA']
60
['CGGAGC']
146
['GGAGCC']
--> 21
74
['CTGCGG']
130
['GCGGCG']
133
['GCTGCG']
--> 22
20
['AAGGAC']
40
['CAAGGA']
140
['GGACAT']
--> 23
44
['CCGCGG']
63
['CGGCGG']
130
['GCGGCG']
--> 24
178
['ACTTTT']
220
['CTTTTT']
264
['TTTTTG']
--> 25
140
['GGACAT']
154
['GTGGACA', 'GTGGAC', 'TGGACA']
155
['TGTGGAC', 'TGTGGA', 'GTGGAC']
--> 26
48
['CCGGGA']
65
['CGGGAG']
161
['TCCGGG']
--> 27
237
['TAGAAA']
257
['TTAGAA']
260
['TTTAGA']
--> 28
15
['GAAGAGA', 'GAAGAG', 'AAGAGA']
85
['TGAAGAG', 'TGAAGA', 'GAAGAG']
152
['GTGAAGA', 'GTGAAG', 'TGAAGA']
--> 29
224
['GGGGTG']
225
['GGGTGG']
252
['TGGGGT']
--> 30
28
['GAAGAT', 'AGAAGAT', 'AGAAGA']
81
['GAAGAA', 'GGAAGAA', 'GGAAGA']
86
['GGAAGAT', 'GGAAGA', 'GAAGAT']
--> 31
58
['CGGAAG']
129
['GCGGAA']
151
['GGCGGA']
--> 32
36
['ATGGAC']
123
['GATGGA']
171
['TGGACG']
--> 33
36
['ATGGAC']
123
['GATGGA']
170
['TGGACC']
--> 34
36
['ATGGAC']
123
['GATGGA']
172
['TGGACT']
--> 35
63
['CGGCGG']
130
['GCGGCG']
151
['GGCGGA']
--> 36
176
['AAAATT']
185
['ATAAAA']
235
['TAAAAT']
--> 37
208
['CCTTTT']
220
['CTTTTT']
264
['TTTTTG']
--> 38
43
['CCCGGA']
46
['CCGGAG']
146
['GGAGCC']
--> 39
8
['AAGAAGAA', 'AAGAAGA', 'AAGAAG', 'GAAGAAGA', 'GAAGAAG', 'GAAGAA', 'AGAAGAAG', 'AGAAGAA', 'AGAAGA']
17
['AAGATG', 'GAAGATG', 'GAAGAT']
28
['GAAGAT', 'AGAAGAT', 'AGAAGA']
--> 40
191
['ATTTTT']
197
['CATTTT']
264
['TTTTTG']
--> 41
45
['CCGGAA']
58
['CGGAAG']
159
['TCCGGA']
--> 42
46
['CCGGAG']
60
['CGGAGC']
159
['TCCGGA']
--> 43
191
['ATTTTT']
244
['TATTTT']
263
['TTTTTA']
--> 44
181
['AGGGTG']
195
['CAGGGT']
225
['GGGTGG']
--> 45
18
['AAGATT']
39
['CAAGAT']
126
['GCAAGA']
--> 46
27
['GAAGAG', 'AGAAGAG', 'AGAAGA']
81
['GAAGAA', 'GGAAGAA', 'GGAAGA']
84
['GAAGAG', 'GGAAGAG', 'GGAAGA']
--> 47
138
['GGACAA', 'TGGACAA', 'TGGACA']
154
['GTGGACA', 'GTGGAC', 'TGGACA']
155
['TGTGGAC', 'TGTGGA', 'GTGGAC']
--> 48
190
['ATTTTA']
261
['TTTATT']
262
['TTTTAT']
--> 49
44
['CCGCGG']
127
['GCCGCG']
130
['GCGGCG']
--> 50
17
['AAGATG', 'GAAGATG', 'GAAGAT']
28
['GAAGAT', 'AGAAGAT', 'AGAAGA']
86
['GGAAGAT', 'GGAAGA', 'GAAGAT']
--> 51
17
['AAGATG', 'GAAGATG', 'GAAGAT']
28
['GAAGAT', 'AGAAGAT', 'AGAAGA']
87
['TGAAGAT', 'TGAAGA', 'GAAGAT']
--> 52
8
['AAGAAGAA', 'AAGAAGA', 'AAGAAG', 'GAAGAAGA', 'GAAGAAG', 'GAAGAA', 'AGAAGAAG', 'AGAAGAA', 'AGAAGA']
9
['AAGAAGC', 'AAGAAG', 'AGAAGC']
30
['GAAGCT', 'AGAAGCT', 'AGAAGC']
--> 53
24
['ACCGGG']
48
['CCGGGA']
65
['CGGGAG']
--> 54
17
['AAGATG', 'GAAGATG', 'GAAGAT']
28
['GAAGAT', 'AGAAGAT', 'AGAAGA']
123
['GATGGA']
--> 55
74
['CTGCGG']
131
['GCGGGA']
133
['GCTGCG']
--> 56
48
['CCGGGA']
68
['CTCCGG']
161
['TCCGGG']
--> 57
101
['GACGAG']
116
['GAGGAC']
142
['GGACGA']
--> 58
62
['CGGCGC']
63
['CGGCGG']
130
['GCGGCG']
--> 59
43
['CCCGGA']
46
['CCGGAG']
59
['CGGAGA']
--> 60
51
['CCTCCG']
68
['CTCCGG']
159
['TCCGGA']
--> 61
191
['ATTTTT']
244
['TATTTT']
264
['TTTTTG']
--> 62
59
['CGGAGA']
109
['GAGACC']
145
['GGAGAC']
--> 63
17
['AAGATG', 'GAAGATG', 'GAAGAT']
87
['TGAAGAT', 'TGAAGA', 'GAAGAT']
152
['GTGAAGA', 'GTGAAG', 'TGAAGA']
--> 64
261
['TTTATT']
262
['TTTTAT']
263
['TTTTTA']
--> 65
31
['AGACCT']
32
['AGAGAC']
109
['GAGACC']
--> 66
24
['ACCGGG']
48
['CCGGGA']
64
['CGGGAC']
--> 67
74
['CTGCGG']
133
['GCTGCG']
168
['TGCGGA']
--> 68
55
['CGAGGA']
116
['GAGGAC']
142
['GGACGA']
--> 69
220
['CTTTTT']
262
['TTTTAT']
263
['TTTTTA']
--> 70
46
['CCGGAG']
68
['CTCCGG']
159
['TCCGGA']
--> 71
46
['CCGGAG']
60
['CGGAGC']
146
['GGAGCC']
--> 72
9
['AAGAAGC', 'AAGAAG', 'AGAAGC']
10
['AAGAAG', 'CAAGAAG', 'CAAGAA']
30
['GAAGCT', 'AGAAGCT', 'AGAAGC']
--> 73
58
['CGGAAG']
129
['GCGGAA']
168
['TGCGGA']
--> 74
4
['AAGAAA', 'CAAGAAA', 'CAAGAA']
5
['GAAGAAA', 'GAAGAA', 'AAGAAA', 'AGAAGAAA', 'AGAAGAA', 'AGAAGA']
8
['AAGAAGAA', 'AAGAAGA', 'AAGAAG', 'GAAGAAGA', 'GAAGAAG', 'GAAGAA', 'AGAAGAAG', 'AGAAGAA', 'AGAAGA']
--> 75
48
['CCGGGA']
65
['CGGGAG']
223
['GGGAGG']
--> 76
5
['GAAGAAA', 'GAAGAA', 'AAGAAA', 'AGAAGAAA', 'AGAAGAA', 'AGAAGA']
6
['TGAAGAAA', 'TGAAGAA', 'TGAAGA', 'GAAGAAA', 'GAAGAA', 'AAGAAA']
8
['AAGAAGAA', 'AAGAAGA', 'AAGAAG', 'GAAGAAGA', 'GAAGAAG', 'GAAGAA', 'AGAAGAAG', 'AGAAGAA', 'AGAAGA']
--> 77
98
['GACATC']
140
['GGACAT']
154
['GTGGACA', 'GTGGAC', 'TGGACA']
--> 78
36
['ATGGAC']
42
['CATGGA']
140
['GGACAT']
--> 79
45
['CCGGAA']
68
['CTCCGG']
159
['TCCGGA']
--> 80
65
['CGGGAG']
74
['CTGCGG']
131
['GCGGGA']
--> 81
31
['AGACCT']
109
['GAGACC']
145
['GGAGAC']
--> 82
99
['GACCCT']
109
['GAGACC']
145
['GGAGAC']
--> 83
105
['GACTGA']
144
['GGACTG']
172
['TGGACT']
--> 84
9
['AAGAAGC', 'AAGAAG', 'AGAAGC']
10
['AAGAAG', 'CAAGAAG', 'CAAGAA']
37
['TCAAGAA', 'TCAAGA', 'CAAGAA']
--> 85
65
['CGGGAG']
131
['GCGGGA']
223
['GGGAGG']
--> 86
36
['ATGGAC']
144
['GGACTG']
172
['TGGACT']
--> 87
55
['CGAGGA']
101
['GACGAG']
142
['GGACGA']
--> 88
191
['ATTTTT']
197
['CATTTT']
202
['CCATTT']
--> 89
36
['ATGGAC']
142
['GGACGA']
171
['TGGACG']
--> 90
49
['CCGGGC']
68
['CTCCGG']
161
['TCCGGG']
--> 91
47
['CCGGCG']
63
['CGGCGG']
130
['GCGGCG']
--> 92
56
['CGCCGG']
128
['GCGCCG']
150
['GGCGCC']
--> 93
43
['CCCGGA']
45
['CCGGAA']
58
['CGGAAG']
--> 94
48
['CCGGGA']
64
['CGGGAC']
161
['TCCGGG']
--> 95
208
['CCTTTT']
219
['CTTTTC']
247
['TCCTTT']
--> 96
142
['GGACGA']
155
['TGTGGAC', 'TGTGGA', 'GTGGAC']
171
['TGGACG']
--> 97
8
['AAGAAGAA', 'AAGAAGA', 'AAGAAG', 'GAAGAAGA', 'GAAGAAG', 'GAAGAA', 'AGAAGAAG', 'AGAAGAA', 'AGAAGA']
11
['TGAAGAAG', 'TGAAGAA', 'TGAAGA', 'AAGAAG', 'GAAGAAG', 'GAAGAA']
27
['GAAGAG', 'AGAAGAG', 'AGAAGA']
--> 98
190
['ATTTTA']
244
['TATTTT']
262
['TTTTAT']
--> 99
198
['CCAAAA']
203
['CCCAAA']
246
['TCCCAA']
--> 100
8
['AAGAAGAA', 'AAGAAGA', 'AAGAAG', 'GAAGAAGA', 'GAAGAAG', 'GAAGAA', 'AGAAGAAG', 'AGAAGAA', 'AGAAGA']
16
['AAGATC', 'GAAGATC', 'GAAGAT']
28
['GAAGAT', 'AGAAGAT', 'AGAAGA']
--> 101
15
['GAAGAGA', 'GAAGAG', 'AAGAGA']
32
['AGAGAC']
85
['TGAAGAG', 'TGAAGA', 'GAAGAG']
--> 102
106
['GACTGC']
144
['GGACTG']
172
['TGGACT']
--> 103
27
['GAAGAG', 'AGAAGAG', 'AGAAGA']
33
['AGAGGA']
84
['GAAGAG', 'GGAAGAG', 'GGAAGA']
--> 104
9
['AAGAAGC', 'AAGAAG', 'AGAAGC']
11
['TGAAGAAG', 'TGAAGAA', 'TGAAGA', 'AAGAAG', 'GAAGAAG', 'GAAGAA']
30
['GAAGCT', 'AGAAGCT', 'AGAAGC']
--> 105
74
['CTGCGG']
129
['GCGGAA']
168
['TGCGGA']
--> 106
8
['AAGAAGAA', 'AAGAAGA', 'AAGAAG', 'GAAGAAGA', 'GAAGAAG', 'GAAGAA', 'AGAAGAAG', 'AGAAGAA', 'AGAAGA']
11
['TGAAGAAG', 'TGAAGAA', 'TGAAGA', 'AAGAAG', 'GAAGAAG', 'GAAGAA']
28
['GAAGAT', 'AGAAGAT', 'AGAAGA']
--> 107
15
['GAAGAGA', 'GAAGAG', 'AAGAGA']
27
['GAAGAG', 'AGAAGAG', 'AGAAGA']
85
['TGAAGAG', 'TGAAGA', 'GAAGAG']
--> 108
15
['GAAGAGA', 'GAAGAG', 'AAGAGA']
27
['GAAGAG', 'AGAAGAG', 'AGAAGA']
84
['GAAGAG', 'GGAAGAG', 'GGAAGA']
--> 109
8
['AAGAAGAA', 'AAGAAGA', 'AAGAAG', 'GAAGAAGA', 'GAAGAAG', 'GAAGAA', 'AGAAGAAG', 'AGAAGAA', 'AGAAGA']
15
['GAAGAGA', 'GAAGAG', 'AAGAGA']
27
['GAAGAG', 'AGAAGAG', 'AGAAGA']
--> 110
203
['CCCAAA']
246
['TCCCAA']
258
['TTCCCA']
--> 111
199
['CCAAAT']
203
['CCCAAA']
246
['TCCCAA']
--> 112
191
['ATTTTT']
262
['TTTTAT']
263
['TTTTTA']
--> 113
191
['ATTTTT']
197
['CATTTT']
263
['TTTTTA']
--> 114
62
['CGGCGC']
130
['GCGGCG']
150
['GGCGCC']
--> 115
51
['CCTCCG']
68
['CTCCGG']
160
['TCCGGC']
--> 116
51
['CCTCCG']
68
['CTCCGG']
161
['TCCGGG']
--> 117
62
['CGGCGC']
128
['GCGCCG']
150
['GGCGCC']
--> 118
53
['CCTGCG']
74
['CTGCGG']
168
['TGCGGA']
--> 119
186
['ATATTT']
191
['ATTTTT']
244
['TATTTT']
--> 120
23
['ACATCG']
98
['GACATC']
140
['GGACAT']
--> 121
8
['AAGAAGAA', 'AAGAAGA', 'AAGAAG', 'GAAGAAGA', 'GAAGAAG', 'GAAGAA', 'AGAAGAAG', 'AGAAGAA', 'AGAAGA']
10
['AAGAAG', 'CAAGAAG', 'CAAGAA']
22
['ACAAGAA', 'ACAAGA', 'CAAGAA']
--> 122
11
['TGAAGAAG', 'TGAAGAA', 'TGAAGA', 'AAGAAG', 'GAAGAAG', 'GAAGAA']
17
['AAGATG', 'GAAGATG', 'GAAGAT']
87
['TGAAGAT', 'TGAAGA', 'GAAGAT']
--> 123
101
['GACGAG']
142
['GGACGA']
171
['TGGACG']
--> 124
16
['AAGATC', 'GAAGATC', 'GAAGAT']
87
['TGAAGAT', 'TGAAGA', 'GAAGAT']
152
['GTGAAGA', 'GTGAAG', 'TGAAGA']
--> 125
117
['GAGGAT']
148
['GGATCC']
--> 126
117
['GAGGAT']
149
['GGATTC']
--> 127
28
['GAAGAT', 'AGAAGAT', 'AGAAGA']
87
['TGAAGAT', 'TGAAGA', 'GAAGAT']
--> 128
140
['GGACAT']
155
['TGTGGAC', 'TGTGGA', 'GTGGAC']
--> 129
140
['GGACAT']
154
['GTGGACA', 'GTGGAC', 'TGGACA']
--> 130
198
['CCAAAA']
222
['GCCAAA']
--> 131
17
['AAGATG', 'GAAGATG', 'GAAGAT']
33
['AGAGGA']
--> 132
182
['AGGTGA']
245
['TCAGGT']
--> 133
146
['GGAGCC']
156
['GTGGAG', 'TGTGGAG', 'TGTGGA']
--> 134
146
['GGAGCC']
151
['GGCGGA']
--> 135
131
['GCGGGA']
133
['GCTGCG']
--> 136
146
['GGAGCC']
204
['CCCACC']
--> 137
28
['GAAGAT', 'AGAAGAT', 'AGAAGA']
86
['GGAAGAT', 'GGAAGA', 'GAAGAT']
--> 138
20
['AAGGAC']
98
['GACATC']
--> 139
193
['CACTTT']
217
['CTTTCA']
--> 140
18
['AAGATT']
86
['GGAAGAT', 'GGAAGA', 'GAAGAT']
--> 141
181
['AGGGTG']
195
['CAGGGT']
--> 142
75
['CTTCCG']
159
['TCCGGA']
--> 143
219
['CTTTTC']
247
['TCCTTT']
--> 144
39
['CAAGAT']
123
['GATGGA']
--> 145
45
['CCGGAA']
58
['CGGAAG']
--> 146
76
['CTTCGA']
107
['GACTTC']
--> 147
36
['ATGGAC']
138
['GGACAA', 'TGGACAA', 'TGGACA']
--> 148
36
['ATGGAC']
139
['GGACAC']
--> 149
116
['GAGGAC']
223
['GGGAGG']
--> 150
40
['CAAGGA']
98
['GACATC']
--> 151
177
['ACCACCA', 'ACCACC', 'CCACCA']
204
['CCCACC']
--> 152
33
['AGAGGA']
108
['GAGAAC']
--> 153
58
['CGGAAG']
151
['GGCGGA']
--> 154
194
['CAGCCA']
254
['TGTCAG']
--> 155
21
['AAGGAT']
40
['CAAGGA']
--> 156
64
['CGGGAC']
161
['TCCGGG']
--> 157
13
['AAGACG']
26
['GAAGAC', 'AGAAGAC', 'AGAAGA']
--> 158
209
['CTAAAA']
235
['TAAAAT']
--> 159
173
['TTCAAC']
217
['CTTTCA']
--> 160
27
['GAAGAG', 'AGAAGAG', 'AGAAGA']
84
['GAAGAG', 'GGAAGAG', 'GGAAGA']
--> 161
134
['GCTGTC']
254
['TGTCAG']
--> 162
27
['GAAGAG', 'AGAAGAG', 'AGAAGA']
81
['GAAGAA', 'GGAAGAA', 'GGAAGA']
--> 163
47
['CCGGCG']
150
['GGCGCC']
--> 164
178
['ACTTTT']
264
['TTTTTG']
--> 165
127
['GCCGCG']
150
['GGCGCC']
--> 166
197
['CATTTT']
262
['TTTTAT']
--> 167
197
['CATTTT']
264
['TTTTTG']
--> 168
59
['CGGAGA']
145
['GGAGAC']
--> 169
2
['AACAGA']
35
['ATGAAC']
--> 170
53
['CCTGCG']
74
['CTGCGG']
--> 171
39
['CAAGAT']
126
['GCAAGA']
--> 172
53
['CCTGCG']
73
['CTGCGC']
--> 173
40
['CAAGGA']
167
['TGAGGA']
--> 174
1
['AACAAC']
78
['GAACAA']
--> 175
230
['GTCAGG']
254
['TGTCAG']
--> 176
87
['TGAAGAT', 'TGAAGA', 'GAAGAT']
123
['GATGGA']
--> 177
42
['CATGGA']
145
['GGAGAC']
--> 178
17
['AAGATG', 'GAAGATG', 'GAAGAT']
123
['GATGGA']
--> 179
154
['GTGGACA', 'GTGGAC', 'TGGACA']
155
['TGTGGAC', 'TGTGGA', 'GTGGAC']
--> 180
43
['CCCGGA']
60
['CGGAGC']
--> 181
3
['AACCTG', 'GAACCTG', 'GAACCT']
108
['GAGAAC']
--> 182
17
['AAGATG', 'GAAGATG', 'GAAGAT']
124
['GATGGC']
--> 183
24
['ACCGGG']
49
['CCGGGC']
--> 184
25
['AGAACG']
108
['GAGAAC']
--> 185
34
['ATCCTG']
167
['TGAGGA']
--> 186
157
['TCATCG']
174
['TTCATC']
--> 187
109
['GAGACC']
145
['GGAGAC']
--> 188
43
['CCCGGA']
46
['CCGGAG']
--> 189
238
['TAGAGA']
260
['TTTAGA']
--> 190
31
['AGACCT']
82
['GAAGAC', 'GGAAGAC', 'GGAAGA']
--> 191
51
['CCTCCG']
159
['TCCGGA']
--> 192
42
['CATGGA']
116
['GAGGAC']
--> 193
17
['AAGATG', 'GAAGATG', 'GAAGAT']
86
['GGAAGAT', 'GGAAGA', 'GAAGAT']
--> 194
17
['AAGATG', 'GAAGATG', 'GAAGAT']
87
['TGAAGAT', 'TGAAGA', 'GAAGAT']
--> 195
14
['AAGACT']
105
['GACTGA']
--> 196
120
['GATGAC']
165
['TGACCG']
--> 197
66
['CGTGGA']
172
['TGGACT']
--> 198
14
['AAGACT']
106
['GACTGC']
--> 199
106
['GACTGC']
144
['GGACTG']
--> 200
153
['GTGGAA', 'TGTGGAA', 'TGTGGA']
169
['TGGAAC']
--> 201
32
['AGAGAC']
85
['TGAAGAG', 'TGAAGA', 'GAAGAG']
--> 202
8
['AAGAAGAA', 'AAGAAGA', 'AAGAAG', 'GAAGAAGA', 'GAAGAAG', 'GAAGAA', 'AGAAGAAG', 'AGAAGAA', 'AGAAGA']
15
['GAAGAGA', 'GAAGAG', 'AAGAGA']
--> 203
8
['AAGAAGAA', 'AAGAAGA', 'AAGAAG', 'GAAGAAGA', 'GAAGAAG', 'GAAGAA', 'AGAAGAAG', 'AGAAGAA', 'AGAAGA']
16
['AAGATC', 'GAAGATC', 'GAAGAT']
--> 204
8
['AAGAAGAA', 'AAGAAGA', 'AAGAAG', 'GAAGAAGA', 'GAAGAAG', 'GAAGAA', 'AGAAGAAG', 'AGAAGAA', 'AGAAGA']
17
['AAGATG', 'GAAGATG', 'GAAGAT']
--> 205
8
['AAGAAGAA', 'AAGAAGA', 'AAGAAG', 'GAAGAAGA', 'GAAGAAG', 'GAAGAA', 'AGAAGAAG', 'AGAAGAA', 'AGAAGA']
10
['AAGAAG', 'CAAGAAG', 'CAAGAA']
--> 206
22
['ACAAGAA', 'ACAAGA', 'CAAGAA']
78
['GAACAA']
--> 207
13
['AAGACG']
82
['GAAGAC', 'GGAAGAC', 'GGAAGA']
--> 208
13
['AAGACG']
83
['TGAAGAC', 'TGAAGA', 'GAAGAC']
--> 209
18
['AAGATT']
126
['GCAAGA']
--> 210
86
['GGAAGAT', 'GGAAGA', 'GAAGAT']
87
['TGAAGAT', 'TGAAGA', 'GAAGAT']
--> 211
184
['AGTCAG']
194
['CAGCCA']
--> 212
186
['ATATTT']
189
['ATTTAA']
--> 213
49
['CCGGGC']
150
['GGCGCC']
--> 214
36
['ATGGAC']
144
['GGACTG']
--> 215
36
['ATGGAC']
140
['GGACAT']
--> 216
31
['AGACCT']
83
['TGAAGAC', 'TGAAGA', 'GAAGAC']
--> 217
36
['ATGGAC']
142
['GGACGA']
--> 218
7
['GAAGAAC', 'GAAGAA', 'AAGAAC']
25
['AGAACG']
--> 219
31
['AGACCT']
38
['CAAGAC']
--> 220
235
['TAAAAT']
241
['TATAAA']
--> 221
62
['CGGCGC']
63
['CGGCGG']
--> 222
20
['AAGGAC']
140
['GGACAT']
--> 223
9
['AAGAAGC', 'AAGAAG', 'AGAAGC']
30
['GAAGCT', 'AGAAGCT', 'AGAAGC']
--> 224
257
['TTAGAA']
260
['TTTAGA']
--> 225
84
['GAAGAG', 'GGAAGAG', 'GGAAGA']
85
['TGAAGAG', 'TGAAGA', 'GAAGAG']
--> 226
178
['ACTTTT']
262
['TTTTAT']
--> 227
55
['CGAGGA']
146
['GGAGCC']
--> 228
116
['GAGGAC']
167
['TGAGGA']
--> 229
195
['CAGGGT']
225
['GGGTGG']
--> 230
20
['AAGGAC']
144
['GGACTG']
--> 231
27
['GAAGAG', 'AGAAGAG', 'AGAAGA']
167
['TGAGGA']
--> 232
7
['GAAGAAC', 'GAAGAA', 'AAGAAC']
152
['GTGAAGA', 'GTGAAG', 'TGAAGA']
--> 233
9
['AAGAAGC', 'AAGAAG', 'AGAAGC']
10
['AAGAAG', 'CAAGAAG', 'CAAGAA']
--> 234
55
['CGAGGA']
142
['GGACGA']
--> 235
178
['ACTTTT']
263
['TTTTTA']
--> 236
152
['GTGAAGA', 'GTGAAG', 'TGAAGA']
182
['AGGTGA']
--> 237
40
['CAAGGA']
194
['CAGCCA']
--> 238
33
['AGAGGA']
123
['GATGGA']
--> 239
118
['GAGTCC']
147
['GGAGTC']
--> 240
36
['ATGGAC']
42
['CATGGA']
--> 241
16
['AAGATC', 'GAAGATC', 'GAAGAT']
86
['GGAAGAT', 'GGAAGA', 'GAAGAT']
--> 242
26
['GAAGAC', 'AGAAGAC', 'AGAAGA']
31
['AGACCT']
--> 243
59
['CGGAGA']
108
['GAGAAC']
--> 244
59
['CGGAGA']
109
['GAGACC']
--> 245
55
['CGAGGA']
117
['GAGGAT']
--> 246
101
['GACGAG']
171
['TGGACG']
--> 247
66
['CGTGGA']
171
['TGGACG']
--> 248
66
['CGTGGA']
170
['TGGACC']
--> 249
44
['CCGCGG']
130
['GCGGCG']
--> 250
14
['AAGACT']
38
['CAAGAC']
--> 251
33
['AGAGGA']
93
['GAAGGC']
--> 252
85
['TGAAGAG', 'TGAAGA', 'GAAGAG']
152
['GTGAAGA', 'GTGAAG', 'TGAAGA']
--> 253
233
['GTGCCT']
255
['TGTGCC']
--> 254
79
['GAACGA']
108
['GAGAAC']
--> 255
2
['AACAGA']
7
['GAAGAAC', 'GAAGAA', 'AAGAAC']
--> 256
217
['CTTTCA']
247
['TCCTTT']
--> 257
190
['ATTTTA']
262
['TTTTAT']
--> 258
96
['GAATCC']
137
['GGAATC']
--> 259
190
['ATTTTA']
260
['TTTAGA']
--> 260
190
['ATTTTA']
261
['TTTATT']
--> 261
17
['AAGATG', 'GAAGATG', 'GAAGAT']
121
['GATGAT', 'TGATGAT', 'TGATGA']
--> 262
17
['AAGATG', 'GAAGATG', 'GAAGAT']
122
['GATGCC']
--> 263
46
['CCGGAG']
146
['GGAGCC']
--> 264
46
['CCGGAG']
147
['GGAGTC']
--> 265
129
['GCGGAA']
168
['TGCGGA']
--> 266
120
['GATGAC']
166
['TGACCT']
--> 267
65
['CGGGAG']
145
['GGAGAC']
--> 268
48
['CCGGGA']
223
['GGGAGG']
--> 269
66
['CGTGGA']
154
['GTGGACA', 'GTGGAC', 'TGGACA']
--> 270
33
['AGAGGA']
194
['CAGCCA']
--> 271
44
['CCGCGG']
63
['CGGCGG']
--> 272
44
['CCGCGG']
61
['CGGCCG']
--> 273
224
['GGGGTG']
225
['GGGTGG']
--> 274
32
['AGAGAC']
238
['TAGAGA']
--> 275
131
['GCGGGA']
223
['GGGAGG']
--> 276
122
['GATGCC']
251
['TGCCTA']
--> 277
120
['GATGAC']
121
['GATGAT', 'TGATGAT', 'TGATGA']
--> 278
119
['GATGAA', 'TGATGAA', 'TGATGA']
121
['GATGAT', 'TGATGAT', 'TGATGA']
--> 279
176
['AAAATT']
235
['TAAAAT']
--> 280
181
['AGGGTG']
225
['GGGTGG']
--> 281
176
['AAAATT']
237
['TAGAAA']
--> 282
24
['ACCGGG']
64
['CGGGAC']
--> 283
24
['ACCGGG']
65
['CGGGAG']
--> 284
34
['ATCCTG']
113
['GAGATC']
--> 285
35
['ATGAAC']
119
['GATGAA', 'TGATGAA', 'TGATGA']
--> 286
181
['AGGGTG']
226
['GGTGAG']
--> 287
203
['CCCAAA']
258
['TTCCCA']
--> 288
87
['TGAAGAT', 'TGAAGA', 'GAAGAT']
120
['GATGAC']
--> 289
208
['CCTTTT']
262
['TTTTAT']
--> 290
78
['GAACAA']
169
['TGGAAC']
--> 291
208
['CCTTTT']
264
['TTTTTG']
--> 292
65
['CGGGAG']
223
['GGGAGG']
--> 293
80
['GAACTG']
108
['GAGAAC']
--> 294
24
['ACCGGG']
141
['GGACCG']
--> 295
102
['GACGCC']
171
['TGGACG']
--> 296
176
['AAAATT']
228
['GTAAAA']
--> 297
51
['CCTCCG']
161
['TCCGGG']
--> 298
17
['AAGATG', 'GAAGATG', 'GAAGAT']
120
['GATGAC']
--> 299
204
['CCCACC']
258
['TTCCCA']
--> 300
106
['GACTGC']
172
['TGGACT']
--> 301
18
['AAGATT']
28
['GAAGAT', 'AGAAGAT', 'AGAAGA']
--> 302
123
['GATGGA']
169
['TGGAAC']
--> 303
123
['GATGGA']
167
['TGAGGA']
--> 304
183
['AGGTGG']
245
['TCAGGT']
--> 305
33
['AGAGGA']
179
['AGGCAG']
--> 306
105
['GACTGA']
144
['GGACTG']
--> 307
61
['CGGCCG']
130
['GCGGCG']
--> 308
225
['GGGTGG']
252
['TGGGGT']
--> 309
74
['CTGCGG']
106
['GACTGC']
--> 310
12
['AAGAAT', 'GAAGAAT', 'GAAGAA']
81
['GAAGAA', 'GGAAGAA', 'GGAAGA']
--> 311
42
['CATGGA']
146
['GGAGCC']
--> 312
86
['GGAAGAT', 'GGAAGA', 'GAAGAT']
167
['TGAGGA']
--> 313
7
['GAAGAAC', 'GAAGAA', 'AAGAAC']
78
['GAACAA']
--> 314
211
['CTATTT']
244
['TATTTT']
--> 315
60
['CGGAGC']
146
['GGAGCC']
--> 316
46
['CCGGAG']
68
['CTCCGG']
--> 317
75
['CTTCCG']
160
['TCCGGC']
--> 318
75
['CTTCCG']
161
['TCCGGG']
--> 319
198
['CCAAAA']
246
['TCCCAA']
--> 320
144
['GGACTG']
172
['TGGACT']
--> 321
85
['TGAAGAG', 'TGAAGA', 'GAAGAG']
87
['TGAAGAT', 'TGAAGA', 'GAAGAT']
--> 322
38
['CAAGAC']
78
['GAACAA']
--> 323
41
['CAGACG']
103
['GACGGC']
--> 324
98
['GACATC']
154
['GTGGACA', 'GTGGAC', 'TGGACA']
--> 325
72
['CTGCGA']
133
['GCTGCG']
--> 326
135
['GGAAAC']
167
['TGAGGA']
--> 327
36
['ATGGAC']
123
['GATGGA']
--> 328
191
['ATTTTT']
244
['TATTTT']
--> 329
53
['CCTGCG']
72
['CTGCGA']
--> 330
33
['AGAGGA']
140
['GGACAT']
--> 331
185
['ATAAAA']
241
['TATAAA']
--> 332
147
['GGAGTC']
184
['AGTCAG']
--> 333
33
['AGAGGA']
142
['GGACGA']
--> 334
7
['GAAGAAC', 'GAAGAA', 'AAGAAC']
8
['AAGAAGAA', 'AAGAAGA', 'AAGAAG', 'GAAGAAGA', 'GAAGAAG', 'GAAGAA', 'AGAAGAAG', 'AGAAGAA', 'AGAAGA']
--> 335
104
['GACGTG']
116
['GAGGAC']
--> 336
65
['CGGGAG']
74
['CTGCGG']
--> 337
59
['CGGAGA']
151
['GGCGGA']
--> 338
220
['CTTTTT']
247
['TCCTTT']
--> 339
83
['TGAAGAC', 'TGAAGA', 'GAAGAC']
152
['GTGAAGA', 'GTGAAG', 'TGAAGA']
--> 340
117
['GAGGAT']
223
['GGGAGG']
--> 341
103
['GACGGC']
171
['TGGACG']
--> 342
31
['AGACCT']
32
['AGAGAC']
--> 343
123
['GATGGA']
170
['TGGACC']
--> 344
2
['AACAGA']
169
['TGGAAC']
--> 345
87
['TGAAGAT', 'TGAAGA', 'GAAGAT']
152
['GTGAAGA', 'GTGAAG', 'TGAAGA']
--> 346
16
['AAGATC', 'GAAGATC', 'GAAGAT']
28
['GAAGAT', 'AGAAGAT', 'AGAAGA']
--> 347
53
['CCTGCG']
69
['CTCCTGC', 'CTCCTG', 'TCCTGC']
--> 348
33
['AGAGGA']
135
[truncated: 1,983 more rows]

## Sheet: Table S3
Exon skipping events identified for the SRE set (GAGGAC,GGGAGG)
UniProt Accession	Gene Symbol	Exon number in TCGA SpliceSeq	Corresponding refseq information	LUSC_NORMAL_PSI	LUSC_TUMOR_PSI	LUAD_NORMAL_PSI	LUAD_TUMOR_PSI	BRCA_NORMAL_PSI	BRCA_TUMOR_PSI	BLCA_NORMAL_PSI	BLCA_TUMOR_PSI	KIRC_NORMAL_PSI	KIRC_TUMOR_PSI	KIRP_NORMAL_PSI	KIRP_TUMOR_PSI	LIHC_NORMAL_PSI	LIHC_TUMOR_PSI	HNSC_NORMAL_PSI	HNSC_TUMOR_PSI	COAD_NORMAL_PSI	COAD_TUMOR_PSI	READ_NORMAL_PSI	READ_TUMOR_PSI	PRAD_NORMAL_PSI	PRAD_TUMOR_PSI	THCA_NORMAL_PSI	THCA_TUMOR_PSI	UCEC_NORMAL_PSI	UCEC_TUMOR_PSI	KICH_NORMAL_PSI	KICH_TUMOR_PSI									KICH_NORMAL_PSI
B4DUS9	BPNT1	exon9	>hg38_refGene_M_001286150_4 range=chr1:220062557-220063154	95	96	94	95	0	0	93	97	98	0	97	97	0	96	97	95	98	97	98	98	96	96	96	97	92	98	97	96
P00918	CA2	exon4	>hg38_refGene_M_000067_2 range=chr8:85473493-85474011	99	99	100	100	99	99	100	99	99	99	99	99	100	99	99	99	99	99	100	100	99	100	99	99	100	100	99	99
Q9Y2D0	CA5B	exon4	>hg38_refGene_M_007220_2 range=chrX:15772296-15772814	69	40	61	44	69	53	53	41	65	56	68	42	32	39	60	47	49	31	63	36	65	61	68	56	57	33	72	65
Q9Y6R9	CCDC61	exon9.1	>hg38_refGene_M_001267723_6 range=chr19:46015854-46016423	100	100	100	100	100	100	100	100	100	100	98	100	100	99	100	100	100	99	100	100	100	100	100	100	100	99	100	100
Q9Y603	ETV7	exon3	>hg38_refGene_M_001207035_2 range=chr6:36375671-36376235	89	82	88	87	91	85	86	78	86	78	92	90	91	86	79	81	89	77	85	81	89	88	87	94	87	91	90	90
Q5XUX0	FBXO31	exon6	>hg38_refGene_M_024735_5 range=chr16:87335955-87336464	100	100	100	100	100	100	100	100	100	100	100	100	100	100	100	100	100	100	100	100	100	100	100	100	100	100	100	100
P55789	GFER	exon2.2	>hg38_refGene_M_005262_1 range=chr16:1984547-1985143	99	99	99	99	99	99	99	100	99	99	99	99	99	99	99	99	99	100	100	99	99	99	99	99	99	99	99	99
Q9H063	MAF1	exon 6.1	>hg38_refGene_M_032272_3 range=chr8:144106143-144106664	51	91	0	66	0	83	28	55	18	61	44	76	0	43	38	81	68	42	0	92	32	56	44	67	0	77	42	82
O75095	MEGF6	exon31	>hg38_refGene_M_001409_26 range=chr1:3497033-3497561	88	53	85	65	86	70	64	55	74	75	78	70	75	74	66	66	71	58	90	72	74	67	80	78	75	58	67	75
Q9UJ70	NAGK	exon4	>hg38_refGene_M_017567_3 range=chr2:71071486-71072027	30	0	0	0	0	9	0	24	12	5	13	0	0	0	0	4	36	0	0	0	0	0	51	0	0	0	0	33
Q9BVI4	NOC4L	exon5	>hg38_refGene_M_024078_4 range=chr12:132147433-132147982	95	96	97	0	94	0	87	98	95	94	0	96	0	0	0	98	94	95	0	0	0	0	92	96	92	97	97	95
Q96FE7	PIK3IP1	exon2	>hg38_refGene_M_052880_1 range=chr22:31290980-31291496	99	99	99	99	99	99	99	99	99	99	100	99	100	99	99	99	99	99	99	99	99	99	99	99	100	99	99	99
Q7Z442	PKD1L2	exon14	>hg38_refGene_M_052892_13 range=chr16:81177607-81178183	92	100	100	98	98	90	100	100	96	100	97	99	100	100	100	100	100	100	100	100	98	100	98	100	95	100	100	100
P05129	PRKCG	exon17	>hg38_refGene_M_002739_15 range=chr19:53904435-53904942	0	100	100	91	0	84	100	0	0	100	100	91	0	100	100	100	100	99	100	97	0	100	0	0	87	91	0	100
O75771	RAD51D	exon6	>hg38_refGene_M_001142571_2 range=chr17:35116659-35117237	14	28	9	16	10	20	39	14	29	12	12	9	0	11	22	28	50	6	17	10	14	48	10	20	5	0	26	5
Q9GZM7	TINAGL1	exon10	>hg38_refGene_M_022164_8 range=chr1:31585553-31586076	95	95	94	95	0	95	95	97	97	0	97	98	94	95	93	95	95	96	95	94	97	95	96	96	94	91	96	98
O75382	TRIM3	exon4	>hg38_refGene_M_001248006_0 range=chr11:6465365-6465895	99	97	99	99	99	99	98	99	99	98	99	100	100	99	98	99	99	99	99	100	99	99	99	99	100	100	99	100
Q9HBA0	TRPV4	exon7	>hg38_refGene_M_001177428_4 range=chr12:109796325-109796904	99	94	97	93	96	99	96	92	98	97	97	93	96	96	97	96	97	93	87	97	97	98	98	96	92	95	98	96
Q53GI3	ZNF394	exon2	>hg38_refGene_M_032164_1 range=chr7:99498516-99499042	92	91	91	93	94	92	93	92	94	94	94	95	89	94	91	93	94	92	92	91	94	92	95	94	93	91	95	95

## Sheet: Table S4
The complete list of the
biological processes that the
predicted SREs are involved in.
SRE groups	ID	GO annotation	p-value
['GAGGAT', 'GGGAGG']	GO:0045329	carnitine biosynthetic process	0.00046954
['GAACAA', 'AGGTGA']	GO:0007512	adult heart development	0.00112415
['GGAGCC', 'TGAGGA']	GO:0043501	skeletal muscle adaptation	4.44392e-05
['AGAGAC', 'TAGAGA']	GO:2000535	regulation of entry of bacterium into host cell	0.000108186
['GATGCC', 'TGCCTA']	GO:0030828	positive regulation of cGMP biosynthetic process	2.67535e-05
['AGAGGA', 'CAAGGA']	GO:0006987	activation of signaling protein activity involved in unfolded protein response	0.000328824
['TGAGGA', 'GGTGAG']	GO:0070409	carbamoyl phosphate biosynthetic process	8.44977e-05
['AGAGGA', 'TGAGGA']	GO:0030049	muscle filament sliding	2.82959e-05
['TGAGGA', 'AGGCAG']	GO:0030049	muscle filament sliding	9.42804e-05
['AGAGGA', 'CAGCCA']	GO:0042552	myelination	0.00290758
['GCTGTC', 'TGTCAG']	GO:0014041	regulation of neuron maturation	0.000802064
['TGGACC', 'AGGTGG']	GO:0010970	microtubule-based transport	0.000687804
['GAAGGC', 'AGGCAG']	GO:0051056	regulation of small GTPase mediated signal transduction	0.00024693
['CCGGGAG', 'GGGAGG']	GO:0072602	interleukin-4 secretion	0.000874978
['GCGGGA', 'GGGAGG']	GO:0007506	gonadal mesoderm development	2.59205e-05
['CAAGGA', 'TCCCAA']	GO:2000353	positive regulation of endothelial cell apoptotic process	0.00115607
['AGAGGA', 'AGGCAG']	GO:0050881	musculoskeletal movement	0.00263458
['GGAGCC', 'CCCACC']	GO:0007157	heterophilic cell-cell adhesion	0.000672275
['GATGTC', 'TGTCAG']	GO:0007262	STAT protein import into nucleus	3.48504e-05
['GGAGCC', 'AGGTGG']	GO:0022617	extracellular matrix disassembly	0.000333789
['GGAGTC', 'AGTCAG']	GO:0006621	protein retention in ER lumen	9.07619e-05
['CAAGGA', 'CAGCCA']	GO:0030951	establishment or maintenance of microtubule cytoskeleton polarity	7.29736e-05
['AGAGGA', 'GAGGAC']	GO:0008203	cholesterol metabolic process	0.000455152
['TTCAAC', 'CTTTCA']	GO:0007020	microtubule nucleation	7.22072e-05
['GCGGGAG', 'GGGAGG']	GO:0007506	gonadal mesoderm development	1.83537e-05
['TTCATC', 'CTTTCA']	GO:0097267	omega-hydroxylase P450 pathway	1.27565e-05
['GCAAGA', 'GTGCAA']	GO:0022617	extracellular matrix disassembly	0.000350653
['CGGGAG', 'GGGAGG']	GO:0030010	establishment of cell polarity	0.00045729
['CCGGGA', 'GGGAGG']	GO:0072602	interleukin-4 secretion	0.00116287
['CAAGGA', 'TGAGGA']	GO:0033631	cell-cell adhesion mediated by integrin	0.0016377
['GAAGGC', 'TGAGGA']	GO:0070409	carbamoyl phosphate biosynthetic process	2.82516e-05
['GAGGAC', 'GGGAGG']	GO:0032856	activation of Ras GTPase activity	0.000279107
['GTGAAGA', 'AGGTGA']	GO:0000042	protein targeting to Golgi	3.27572e-06
['TGAGGA', 'AGGTGA']	GO:0070509	calcium ion import	0.000112535
['GAAGTC', 'AGTCAG']	GO:0071313	cellular response to caffeine	0.00204187
['AGAGGA', 'GATGGA']	GO:0071318	cellular response to ATP	0.000647884
['TGAGGA', 'AGGTGG']	GO:0032516	positive regulation of phosphoprotein phosphatase activity	0.00105222

## Sheet: Tables S5
Combinatorial SRE sets
detected in both exonic flanking regions
Enhancer1 and Silencer1 mean the element is found in the first 50 nucleotides of the exon
Enhancer2 and Silencer2 mean the element is found in the last 50 nucleotides of the exon
SRE group type	SREs	Numer of shared attributes
Enhancer1	'GGAGCC', 'TGAGGA'	100
Enhancer1	'CAAGGA', 'TGAGGA'	105
Enhancer1	'GAAGGC', 'TGAGGA'	113
Enhancer1	'AGAGGA', 'TGAGGA'	185
Enhancer1	'AGAGGA', 'GAGGAC'	101
Enhancer1	'AGAGGA', 'GATGGA'	104
Enhancer1	'AGAGGA', 'CAAGGA'	103
Enhancer1+Enhamcer2	'TGAGGA', 'TGAAGC'	103
Enhancer1+Enhamcer2	'GGAGCC', 'TGAGGA'	121
Enhancer1+Enhamcer2	'ATCCTG', 'TGAGGA'	120
Enhancer1+Enhamcer2	'GCGGCG', 'GCTGCG'	101
Enhancer1+Enhamcer2	'GCGGCG', 'GCGGCG'	109
Enhancer1+Enhamcer2	'TGAGGA', 'AACCTG'	114
Enhancer1+Enhamcer2	'GAGGAC', 'TGAGGA'	112
Enhancer1+Enhamcer2	'GGAGCC', 'GAGGAC'	137
Enhancer1+Enhamcer2	'TGGACC', 'AGAGGA'	114
Enhancer1+Enhamcer2	'AGAGGA', 'CATGGA'	124
Enhancer1+Enhamcer2	'CATGGA', 'CATGGA'	109
Enhancer1+Enhamcer2	'GGAGCC', 'GGAGCC'	132
Enhancer1+Enhamcer2	'GATGAC', 'AGAGGA'	107
Enhancer1+Enhamcer2	'GAGGAC', 'AGAGGA'	116
Enhancer1+Enhamcer2	'GCAAGA', 'AGAGGA'	105
Enhancer1+Enhamcer2	'CAAGGA', 'GGAGCC'	115
Enhancer1+Enhamcer2	'AGAGGA', 'GAGGAT'	119
Enhancer1+Enhamcer2	'GAACTG', 'AGAGGA'	100
Enhancer1+Enhamcer2	'TGGAAC', 'AGAGGA'	100
Enhancer1+Enhamcer2	'AGAGGA', 'TGAGGA'	172
Enhancer1+Enhamcer2	'GGAGCC', 'AGAGGA'	142
Enhancer1+Enhamcer2	'GGAGCC', 'ATCCTG'	102
Enhancer1+Enhamcer2	'AGAGGA', 'GGAGCC'	103
Enhancer1+Enhamcer2	'TGAGGA', 'GAGAAC'	130
Enhancer1+Enhamcer2	'TGAGGA', 'GAGAGC'	102
Enhancer1+Enhamcer2	'TGAGGA', 'TGAGGA'	185
Enhancer1+Enhamcer2	'AGAGGA', 'GATGGA'	112
Enhancer1+Enhamcer2	'GATGGA', 'GAGGAC'	106
Enhancer1+Enhamcer2	'TGAGGA', 'CATGGA'	116
Enhancer1+Enhamcer2	'CAAGGA', 'AGAGGA'	148
Enhancer1+Enhamcer2	'GAGAAC', 'AGAGGA'	103
Enhancer1+Enhamcer2	'GAGGAC', 'GAGGAC'	123
Enhancer1+Enhamcer2	'AGAGGA', 'GGAAGC'	105
Enhancer1+Enhamcer2	'GGAGAC', 'AGAGGA'	103
Enhancer1+Enhamcer2	'CAAGGA', 'TGAGGA'	109
Enhancer1+Enhamcer2	'AGAGGA', 'AGAGGA'	213
Enhancer1+Enhamcer2	'CAAGGA', 'GAGAAC'	100
Enhancer1+Enhamcer2	'AGAGGA', 'AACCTG'	115
Enhancer1+Enhamcer2	'AGAGGA', 'GAGGAC'	124
Enhancer1+Enhamcer2	'ATCCTG', 'ATCCTG'	108
Enhancer1+Enhamcer2	'CATGGA', 'AGAGGA'	134
Enhancer1+Enhamcer2	'GAAGGC', 'AGAGGA'	110
Enhancer1+Enhamcer2	'GATGGA', 'TGAGGA'	102
Enhancer1+Enhamcer2	'GGAGCC', 'CTGCGG'	108
Enhancer1+Enhamcer2	'AGAGGA', 'GAGAAC'	108
Enhancer1+Enhamcer2	'TGAGGA', 'AGAGGA'	187
Enhancer1+Enhamcer2	'TGAGGA', 'GAGGAC'	159
Enhancer1+Enhamcer2	'TGAGGA', 'GAGGAT'	104
Enhancer1+Enhamcer2	'TGAGGA', 'GATGGA'	102
Enhancer1+Enhamcer2	'GATGGA', 'AGAGGA'	154
Enhancer1+Enhamcer2	'ATCCTG', 'AGAGGA'	109
Enhancer1+Enhamcer2	'AGAGGA', 'GAACTG'	112
Enhancer1+Enhamcer2	'GAAGGC', 'TGAGGA'	104
Enhancer1+Enhamcer2	'CAAGGA', 'CATGGA'	102
Enhancer1+Enhamcer2	'GATGGA', 'GATGGA'	105
Enhancer1+Enhamcer2	'CAAGGA', 'GAGGAC'	127
Enhancer1+Enhamcer2	'TGGACC', 'GAGGAC'	113
Enhancer1+Enhamcer2	'GGAGAC', 'GAGGAC'	104
Enhancer1+Silencer1	'GCGGGAG', 'GGGAGG'	169
Enhancer1+Silencer1	'CCGGGAG', 'GGGAGG'	199
Enhancer1+Silencer1	'GAGGAT', 'GGGAGG'	147
Enhancer1+Silencer1	'GTGAAGA', 'AGGTGA'	153
Enhancer1+Silencer1	'GGAGCC', 'CCCACC'	114
Enhancer1+Silencer1	'CAAGGA', 'TCCCAA'	100
Enhancer1+Silencer1	'TGGACC', 'AGGTGG'	112
Enhancer1+Silencer1	'GATGCC', 'TGCCTA'	127
Enhancer1+Silencer1	'GAAGGC', 'AGGCAG'	373
Enhancer1+Silencer1	'CAAGGA', 'CAGCCA'	103
Enhancer1+Silencer1	'GGAGCC', 'AGGTGG'	114
Enhancer1+Silencer1	'AGAGGA', 'AGGCAG'	156
Enhancer1+Silencer1	'GGAGTC', 'AGTCAG'	217
Enhancer1+Silencer1	'TTCAAC', 'CTTTCA'	112
Enhancer1+Silencer1	'GCAAGA', 'GTGCAA'	154
Enhancer1+Silencer1	'TTCATC', 'CTTTCA'	110
Enhancer1+Silencer1	'AGAGAC', 'TAGAGA'	218
Enhancer1+Silencer1	'CCGGGA', 'GGGAGG'	229
Enhancer1+Silencer1	'GCTGTC', 'TGTCAG'	254
Enhancer1+Silencer1	'GAGGAC', 'GGGAGG'	233
Enhancer1+Silencer1	'GAACAA', 'AGGTGA'	106
Enhancer1+Silencer1	'CGGGAG', 'GGGAGG'	526
Enhancer1+Silencer1	'TGAGGA', 'AGGTGG'	103
Enhancer1+Silencer1	'TGAGGA', 'AGGTGA'	102
Enhancer1+Silencer1	'TGAGGA', 'GGTGAG'	200
Enhancer1+Silencer1	'AGAGGA', 'CAGCCA'	133
Enhancer1+Silencer1	'GCGGGA', 'GGGAGG'	190
Enhancer1+Silencer1	'GAAGTC', 'AGTCAG'	213
Enhancer1+Silencer1	'GATGTC', 'TGTCAG'	171
Enhancer1+Silencer1	'TGAGGA', 'AGGCAG'	129
Enhancer1+Silencer2	'TGGACC', 'CAGCCA'	130
Enhancer1+Silencer2	'AGAGGA', 'CAGCCA'	142
Enhancer1+Silencer2	'ATCCTG', 'CAGCCA'	140
Enhancer1+Silencer2	'GGAGCC', 'CAGCCA'	133
Enhancer1+Silencer2	'GATGGA', 'CAGCCA'	144
Enhancer1+Silencer2	'GATGGC', 'CAGCCA'	100
Enhancer1+Silencer2	'AGAGGA', 'CCAAAA'	103
Enhancer1+Silencer2	'TGAGGA', 'AGGCAG'	113
Enhancer1+Silencer2	'TGAGGA', 'CAGCCA'	135
Enhancer1+Silencer2	'ATGGAC', 'CAGCCA'	100
Enhancer1+Silencer2	'GAACAA', 'CAGCCA'	102
Enhancer1+Silencer2	'CAAGGA', 'CAGCCA'	126
Enhancer1+Silencer2	'CATGGA', 'CAGCCA'	139
Enhancer1+Silencer2	'GAAGGC', 'CAGCCA'	102
Enhancer1+Silencer2	'GCTGAC', 'CAGCCA'	116
Enhancer1+Silencer2	'GGAGCC', 'CCCACC'	115
Enhancer1+Silencer2	'GAGGAC', 'CAGCCA'	119
Enhancer1+Silencer2	'TGAGGA', 'CCCACC'	115
Enhancer2	'AACCTG', 'GAGAAC'	139
Enhancer2	'AGAGGA', 'GGAAGC'	126
Enhancer2	'AGAGGA', 'TGAGGA'	205
Enhancer2	'AGAGGA', 'GATGGA'	119
Enhancer2	'AGAGGA', 'GGAAGAA'	104
Enhancer2+Silencer2	'CCGGGAG', 'GGGAGG'	221
Enhancer2+Silencer2	'GCGGGAG', 'GGGAGG'	215
Enhancer2+Silencer2	'AGAGGA', 'GCCAAA'	115
Enhancer2+Silencer2	'GTGGAC', 'GGGTGG'	130
Enhancer2+Silencer2	'GGAGCC', 'GGGAGG'	107
Enhancer2+Silencer2	'TGAGGA', 'CAGCCA'	114
Enhancer2+Silencer2	'GCGGGA', 'GGGAGG'	238
Enhancer2+Silencer2	'GGAGTC', 'AGTCAG'	195
Enhancer2+Silencer2	'TTCATC', 'CTTTCA'	144
Enhancer2+Silencer2	'GTGAAGA', 'AGGTGA'	100
Enhancer2+Silencer2	'GAGGAT', 'GGGAGG'	152
Enhancer2+Silencer2	'GATGCC', 'TGCCTA'	100
Enhancer2+Silencer2	'CATGGA', 'CAGCCA'	116
Enhancer2+Silencer2	'AGAGAC', 'TAGAGA'	237
Enhancer2+Silencer2	'GAGAGC', 'CAGCCA'	104
Enhancer2+Silencer2	'ATCCTG', 'CAGCCA'	108
Enhancer2+Silencer2	'TTCAAC', 'CTTTCA'	105
Enhancer2+Silencer2	'GAGGAC', 'GGGAGG'	272
Enhancer2+Silencer2	'GTGGAC', 'AGGTGG'	250
Enhancer2+Silencer2	'GAAGTC', 'AGTCAG'	195
Enhancer2+Silencer2	'GGAGCC', 'CCCACC'	109
Enhancer2+Silencer2	'AGAGGA', 'CAGCCA'	133
Enhancer2+Silencer2	'AGAGGA', 'AGGCAG'	163
Enhancer2+Silencer2	'GAAGGC', 'AGGCAG'	306
Enhancer2+Silencer2	'GCTGTC', 'TGTCAG'	283
Enhancer2+Silencer2	'GGAGCC', 'CAGCCA'	128
Enhancer2+Silencer2	'GAGGAC', 'CAGCCA'	131
Enhancer2+Silencer2	'TGAGGA', 'AGGCAG'	104
Enhancer2+Silencer2	'AACAGA', 'TAACAG'	332
Enhancer2+Silencer2	'CCGGGA', 'GGGAGG'	236
Enhancer2+Silencer2	'GAGAAC', 'TAGAGA'	168
Enhancer2+Silencer2	'GATGTC', 'TGTCAG'	167
Enhancer2+Silencer2	'CGGGAG', 'GGGAGG'	577
Silencer1+Enhancer2	'AGGCAG', 'AGAGGA'	119
Silencer1+Enhancer2	'CAGCCA', 'GGAGCC'	134
Silencer1+Enhancer2	'CCCACC', 'GACATC'	108
Silencer1+Enhancer2	'CAGCCA', 'CATGGA'	122
Silencer1+Enhancer2	'CAGCCA', 'GAGGAC'	124
Silencer1+Enhancer2	'CAGCCA', 'GATGGA'	100
Silencer1+Enhancer2	'AGGTGG', 'AGAGGA'	118
Silencer1+Enhancer2	'CAGCCA', 'TGAGGA'	113
Silencer1+Enhancer2	'AGGTGG', 'GGAGCC'	118
Silencer1+Enhancer2	'AGGTGG', 'GAGGAC'	110
Silencer1+Enhancer2	'CAGCCA', 'TGGACC'	101
Silencer1+Enhancer2	'CAGCCA', 'ATCCTG'	111
Silencer1+Enhancer2	'CAGCCA', 'AGAGGA'	120
Silencer1+Silencer2	'AGGCAG', 'CAGCCA'	110
Silencer1+Silencer2	'CCCACC', 'CAGCCA'	139
Silencer1+Silencer2	'CCCACC', 'CCCACC'	126
Silencer1+Silencer2	'CAGCCA', 'CCCACC'	116
Silencer1+Silencer2	'CAGCCA', 'AGGCAG'	100
Silencer1+Silencer2	'CAGCCA', 'CAGCCA'	212
Silencer1+Silencer2	'AGGTGG', 'CAGCCA'	135
Silencer2	'CAGCCA', 'CCCACC'	106
Silencer2	'AGGCAG', 'CAGCCA'	101
